# Supplementary material for: Comprehensive Analysis of 13C6 Glucose Fate in the Hypoxia-Tolerant Blind Mole Rat Skin Fibroblasts
Source: Metabolites. 2021 Oct 27;11(11):734. doi: 10.3390/metabo11110734 (PMC8621580; doi:10.3390/metabo11110734)
Supplement: Supplementary file 1 [file metabolites-11-00734-s001.zip]

Archive with 1 entries (1 files):
- metabolites-1432257-Supplementary.pdf
